# Supplementary material for: The RalGAPα1–RalA signal module protects cardiac function through regulating calcium homeostasis
Source: Nat Commun. 2022 Jul 25;13:4278. doi: 10.1038/s41467-022-31992-z (PMC9314365; doi:10.1038/s41467-022-31992-z)
Supplement: Supplementary file 3 — Supplementary Data 1 [file 41467_2022_31992_MOESM3_ESM.xls]

## Sheet: Sheet1
	Supplementary Data 1
	Band No.	Protein Accession	Peptides
	Band 1	sp|P78527|PRKDC_HUMAN	156
		sp|Q14204|DYHC1_HUMAN	98
		sp|Q6GYQ0-6|RGPA1_HUMAN	81
		sp|O95071|UBR5_HUMAN	44
		sp|O95071-2|UBR5_HUMAN	44
		sp|Q7Z6Z7|HUWE1_HUMAN	44
		sp|Q7Z6Z7-3|HUWE1_HUMAN	44
		sp|Q9NU22|MDN1_HUMAN	32
		sp|O95714|HERC2_HUMAN	30
		sp|Q15149|PLEC_HUMAN	28
		sp|Q15149-9|PLEC_HUMAN	28
		sp|P16615|AT2A2_HUMAN	19
		sp|P05023|AT1A1_HUMAN	18
		sp|P05141|ADT2_HUMAN	17
		sp|P15924|DESP_HUMAN	16
		sp|P12236|ADT3_HUMAN	16
		sp|Q86X10-3|RLGPB_HUMAN	15
		sp|Q00325|MPCP_HUMAN	15
		sp|P14923|PLAK_HUMAN	14
		sp|Q16531|DDB1_HUMAN	12
		sp|Q9P035|HACD3_HUMAN	10
		sp|P68104|EF1A1_HUMAN	10
	Band 2	sp|Q6GYQ0-6|RGPA1_HUMAN	576
		sp|Q92616|GCN1_HUMAN	46
		sp|Q2PPJ7|RGPA2_HUMAN	44
		sp|P35579|MYH9_HUMAN	38
		sp|P78527|PRKDC_HUMAN	17
		sp|P42694|HELZ_HUMAN	17
		sp|Q86X10-3|RLGPB_HUMAN	17
		sp|O75643|U520_HUMAN	16
		sp|Q6P2Q9|PRP8_HUMAN	16
		sp|P27708|PYR1_HUMAN	15
		sp|P35580|MYH10_HUMAN	14
		sp|P35658|NU214_HUMAN	11
		sp|O95071|UBR5_HUMAN	11
	Band 3	sp|Q86X10-3|RLGPB_HUMAN	498
		sp|Q6GYQ0-6|RGPA1_HUMAN	274
		sp|Q6GYQ0-7|RGPA1_HUMAN	216
		sp|Q92878|RAD50_HUMAN	23
		sp|Q92878-3|RAD50_HUMAN	22
		sp|P07814|SYEP_HUMAN	15
		sp|Q9NTJ3|SMC4_HUMAN	12
		sp|Q00610|CLH1_HUMAN	11
		sp|Q5VYK3|ECM29_HUMAN	10
		sp|O14654|IRS4_HUMAN	10
	Band 4	sp|Q6GYQ0|RGPA1_HUMAN	180
		sp|Q86X10|RLGPB_HUMAN	140
		sp|P63010|AP2B1_HUMAN	77
		sp|O14980|XPO1_HUMAN	50
		sp|Q10567|AP1B1_HUMAN	32
		sp|P55060|XPO2_HUMAN	30
		sp|O95782-2|AP2A1_HUMAN	28
		sp|O94973|AP2A2_HUMAN	25
		sp|Q99460|PSMD1_HUMAN	23
		sp|P55786|PSA_HUMAN	23
		sp|P11586|C1TC_HUMAN	22
		sp|P56192|SYMC_HUMAN	21
		sp|Q92900|RENT1_HUMAN	19
		sp|Q86VP6|CAND1_HUMAN	19
		sp|Q13200|PSMD2_HUMAN	19
		sp|Q15029|U5S1_HUMAN	18
		sp|P13639|EF2_HUMAN	17
		sp|P23246|SFPQ_HUMAN	17
		sp|P05023|AT1A1_HUMAN	16
		sp|O00410|IPO5_HUMAN	16
		sp|Q13263|TIF1B_HUMAN	16
		sp|P55072|TERA_HUMAN	15
		sp|O95373|IPO7_HUMAN	15
		sp|Q8WWM7|ATX2L_HUMAN	15
		sp|Q14157|UBP2L_HUMAN	15
		sp|P09874|PARP1_HUMAN	14
		sp|Q14697|GANAB_HUMAN	13
		sp|Q96P70|IPO9_HUMAN	13
		sp|O43592|XPOT_HUMAN	13
		sp|P22102|PUR2_HUMAN	13
		sp|P16615|AT2A2_HUMAN	12
		sp|P53618|COPB_HUMAN	12
		sp|P42704|LPPRC_HUMAN	12
		sp|Q8TEX9|IPO4_HUMAN	12
		sp|Q14444|CAPR1_HUMAN	12
		sp|P17480|UBF1_HUMAN	11
		sp|Q00839|HNRPU_HUMAN	11
		sp|Q9H3U1|UN45A_HUMAN	10
		sp|Q9BTW9|TBCD_HUMAN	10
		sp|P53621|COPA_HUMAN	10
		sp|Q14671|PUM1_HUMAN	10
		sp|Q13435|SF3B2_HUMAN	10
		sp|P02786|TFR1_HUMAN	10
		sp|P14625|ENPL_HUMAN	10
		sp|Q14974|IMB1_HUMAN	10
		sp|Q15386|UBE3C_HUMAN	10
	Band 5	sp|P11142|HSP7C_HUMAN	138
		sp|P0DMV9|HS71B_HUMAN	109
		sp|P0DMV8|HS71A_HUMAN	109
		sp|Q86X10-3|RLGPB_HUMAN	91
		sp|Q6GYQ0|RGPA1_HUMAN	78
		sp|P11021|BIP_HUMAN	72
		sp|P11940|PABP1_HUMAN	67
		sp|P52272|HNRPM_HUMAN	63
		sp|P38646|GRP75_HUMAN	47
		sp|P33993|MCM7_HUMAN	43
		sp|P04843|RPN1_HUMAN	42
		sp|P54652|HSP72_HUMAN	42
		sp|P08238|HS90B_HUMAN	39
		sp|Q13310|PABP4_HUMAN	36
		sp|P17987|TCPA_HUMAN	34
		sp|P40939|ECHA_HUMAN	33
		sp|Q9NVI7-2|ATD3A_HUMAN	32
		sp|P07900-2|HS90A_HUMAN	32
		sp|P07900|HS90A_HUMAN	32
		sp|Q9NZI8|IF2B1_HUMAN	30
		sp|Q01844|EWS_HUMAN	29
		sp|P49368|TCPG_HUMAN	27
		sp|P49368|TCPG_HUMAN	27
		sp|Q92841|DDX17_HUMAN	26
		sp|Q07065|CKAP4_HUMAN	26
		sp|Q7Z417|NUFP2_HUMAN	25
		sp|P10809|CH60_HUMAN	25
		sp|Q9UJS0|CMC2_HUMAN	24
		sp|Q92841-3|DDX17_HUMAN	24
		sp|O95831|AIFM1_HUMAN	24
		sp|Q9Y3Z3|SAMH1_HUMAN	24
		sp|P49368-2|TCPG_HUMAN	23
		sp|Q9Y5A9|YTHD2_HUMAN	21
		sp|Q96PK6|RBM14_HUMAN	20
		sp|Q5T9A4|ATD3B_HUMAN	20
		sp|P27824|CALX_HUMAN	19
		sp|Q8N1F7|NUP93_HUMAN	18
		sp|P17844|DDX5_HUMAN	18
		sp|P17480|UBF1_HUMAN	16
		sp|Q9UG63|ABCF2_HUMAN	16
		sp|Q13283|G3BP1_HUMAN	16
		sp|Q06787|FMR1_HUMAN	16
		sp|P35637|FUS_HUMAN	16
		sp|P41250|GARS_HUMAN	15
		sp|O43143|DHX15_HUMAN	15
		sp|Q9UJV9|DDX41_HUMAN	15
		sp|O00571|DDX3X_HUMAN	15
		sp|Q06787-9|FMR1_HUMAN	15
		sp|O00571-2|DDX3X_HUMAN	14
		sp|P48643|TCPE_HUMAN	14
		sp|O00425|IF2B3_HUMAN	14
		sp|Q9UN86-2|G3BP2_HUMAN	14
		sp|Q9Y4W6|AFG32_HUMAN	13
		sp|P05023|AT1A1_HUMAN	13
		sp|Q96I24|FUBP3_HUMAN	13
		sp|P51617|IRAK1_HUMAN	13
		sp|P51114|FXR1_HUMAN	13
		sp|Q9UN86|G3BP2_HUMAN	13
		sp|Q06787-10|FMR1_HUMAN	12
		sp|P12956|XRCC6_HUMAN	12
		sp|Q92499|DDX1_HUMAN	12
		sp|O95573|ACSL3_HUMAN	12
		sp|P13010|XRCC5_HUMAN	11
		sp|P50416|CPT1A_HUMAN	11
		sp|Q9NXE4|NSMA3_HUMAN	11
		sp|Q15046|SYK_HUMAN	11
		sp|P68371|TBB4B_HUMAN	11
		sp|P28288|ABCD3_HUMAN	11
		sp|Q9NXE4-9|NSMA3_HUMAN	10
		sp|Q9Y4R8|TELO2_HUMAN	10
		sp|Q6UX04|CWC27_HUMAN	10
		sp|O75746|CMC1_HUMAN	10
	Band 6	sp|P68371|TBB4B_HUMAN	159
		sp|P07437|TBB5_HUMAN	159
		sp|Q9BVA1|TBB2B_HUMAN	146
		sp|Q13885|TBB2A_HUMAN	145
		sp|P04350|TBB4A_HUMAN	121
		sp|P68363|TBA1B_HUMAN	104
		sp|Q71U36|TBA1A_HUMAN	100
		sp|Q71U36-2|TBA1A_HUMAN	100
		sp|Q9BQE3|TBA1C_HUMAN	98
		sp|Q13509|TBB3_HUMAN	93
		sp|P0DPH8|TBA3D_HUMAN	91
		sp|P0DPH7|TBA3C_HUMAN	91
		sp|P25705|ATPA_HUMAN	88
		sp|P68366|TBA4A_HUMAN	81
		sp|Q9BUF5|TBB6_HUMAN	77
		sp|Q6PEY2|TBA3E_HUMAN	61
		sp|Q86X10|RLGPB_HUMAN	51
		sp|P06576|ATPB_HUMAN	51
		sp|P63261|ACTG_HUMAN	46
		sp|P60709|ACTB_HUMAN	46
		sp|P68104|EF1A1_HUMAN	45
		sp|Q5VTE0|EF1A3_HUMAN	43
		sp|Q6GYQ0-6|RGPA1_HUMAN	42
		sp|P49411|EFTU_HUMAN	41
		sp|Q6GYQ0|RGPA1_HUMAN	40
		sp|Q9Y285|SYFA_HUMAN	37
		sp|O43175|SERA_HUMAN	36
		sp|P31943|HNRH1_HUMAN	35
		sp|P38919|IF4A3_HUMAN	31
		sp|P31689|DNJA1_HUMAN	30
		sp|P68133|ACTS_HUMAN	30
		sp|Q15233|NONO_HUMAN	28
		sp|P68032|ACTC_HUMAN	28
		sp|P62736|ACTA_HUMAN	26
		sp|P50991|TCPD_HUMAN	25
		sp|P63267|ACTH_HUMAN	23
		sp|P52597|HNRPF_HUMAN	22
		sp|P11310|ACADM_HUMAN	20
		sp|O43242|PSMD3_HUMAN	19
		sp|P62195|PRS8_HUMAN	18
		sp|O00232|PSD12_HUMAN	18
		sp|P39656|OST48_HUMAN	18
		sp|Q53H12|AGK_HUMAN	17
		sp|P55795|HNRH2_HUMAN	17
		sp|P61978|HNRPK_HUMAN	16
		sp|P17980|PRS6A_HUMAN	16
		sp|P62333|PRS10_HUMAN	16
		sp|O00232-2|PSD12_HUMAN	16
		sp|P60842|IF4A1_HUMAN	16
		sp|P55084|ECHB_HUMAN	15
		sp|P55084-2|ECHB_HUMAN	15
		sp|P10809|CH60_HUMAN	15
		sp|P40227|TCPZ_HUMAN	15
		sp|Q96A33|CCD47_HUMAN	14
		sp|Q96EY1|DNJA3_HUMAN	14
		sp|P08670|VIME_HUMAN	13
		sp|Q99832|TCPH_HUMAN	13
		sp|Q6NUK1|SCMC1_HUMAN	13
		sp|P42167|LAP2B_HUMAN	13
		sp|P40227-2|TCPZ_HUMAN	13
		sp|Q99832-3|TCPH_HUMAN	12
		sp|P43686|PRS6B_HUMAN	12
		sp|Q96CS3|FAF2_HUMAN	12
		sp|P11142|HSP7C_HUMAN	12
		sp|Q15645|PCH2_HUMAN	12
		sp|Q9Y3I0|RTCB_HUMAN	12
		sp|P26641|EF1G_HUMAN	12
		sp|P11142-2|HSP7C_HUMAN	11
		sp|Q9Y230|RUVB2_HUMAN	11
		sp|Q969V3|NCLN_HUMAN	11
		sp|Q15008|PSMD6_HUMAN	11
		sp|O60884|DNJA2_HUMAN	11
		sp|P35613-2|BASI_HUMAN	11
		sp|P26641-2|EF1G_HUMAN	11
		sp|P55209|NP1L1_HUMAN	11
		sp|P14868|SYDC_HUMAN	10
		sp|P35998|PRS7_HUMAN	10
		sp|P30837|AL1B1_HUMAN	10
		sp|Q8WVX9|FACR1_HUMAN	10
		sp|Q14257|RCN2_HUMAN	10
		sp|Q92947|GCDH_HUMAN	10
		sp|Q14318|FKBP8_HUMAN	10
		sp|Q14318-2|FKBP8_HUMAN	10
		sp|Q92734|TFG_HUMAN	10
	Band 7	sp|Q99623|PHB2_HUMAN	51
		sp|Q6GYQ0|RGPA1_HUMAN	35
		sp|P50402|EMD_HUMAN	34
		sp|Q96AG4|LRC59_HUMAN	32
		sp|P11177|ODPB_HUMAN	31
		sp|P68371|TBB4B_HUMAN	28
		sp|P22626|ROA2_HUMAN	26
		sp|Q86X10|RLGPB_HUMAN	25
		sp|P07437|TBB5_HUMAN	25
		sp|P22626-2|ROA2_HUMAN	24
		sp|P07910|HNRPC_HUMAN	23
		sp|P36542|ATPG_HUMAN	23
		sp|Q13885|TBB2A_HUMAN	23
		sp|P07910-4|HNRPC_HUMAN	22
		sp|Q9Y2S7|PDIP2_HUMAN	22
		sp|Q9BVA1|TBB2B_HUMAN	22
		sp|P05388|RLA0_HUMAN	21
		sp|Q9H9B4|SFXN1_HUMAN	21
		sp|P02533|K1C14_HUMAN	21
		sp|P13995|MTDC_HUMAN	20
		sp|P09651-2|ROA1_HUMAN	20
		sp|P51570|GALK1_HUMAN	19
		sp|P63261|ACTG_HUMAN	19
		sp|P60709|ACTB_HUMAN	19
		sp|P09651|ROA1_HUMAN	19
		sp|P12004|PCNA_HUMAN	19
		sp|O00165|HAX1_HUMAN	18
		sp|P21796|VDAC1_HUMAN	17
		sp|P23396|RS3_HUMAN	16
		sp|P07195|LDHB_HUMAN	16
		sp|Q9UNM6|PSD13_HUMAN	16
		sp|P06748|NPM_HUMAN	16
		sp|P06748-2|NPM_HUMAN	16
		sp|O00165-2|HAX1_HUMAN	15
		sp|P11142|HSP7C_HUMAN	15
		sp|P00338|LDHA_HUMAN	14
		sp|Q96EY1-2|DNJA3_HUMAN	14
		sp|Q9UNM6-2|PSD13_HUMAN	14
		sp|Q9H5Q4|TFB2M_HUMAN	14
		sp|P63244|RACK1_HUMAN	14
		sp|P40937|RFC5_HUMAN	14
		sp|P40937-2|RFC5_HUMAN	14
		sp|P68363|TBA1B_HUMAN	14
		sp|Q96EY1|DNJA3_HUMAN	14
		sp|P11142-2|HSP7C_HUMAN	13
		sp|P68104|EF1A1_HUMAN	13
		sp|Q3B7J2|GFOD2_HUMAN	13
		sp|O43837|IDH3B_HUMAN	13
		sp|Q9BQE3|TBA1C_HUMAN	13
		sp|Q71U36|TBA1A_HUMAN	13
		sp|Q71U36-2|TBA1A_HUMAN	13
		sp|P68363-2|TBA1B_HUMAN	13
		sp|O00487|PSDE_HUMAN	13
		sp|P09493|TPM1_HUMAN	12
		sp|Q9UQ35|SRRM2_HUMAN	12
		sp|P06493|CDK1_HUMAN	12
		sp|Q3ZCQ8-2|TIM50_HUMAN	12
		sp|Q3ZCQ8|TIM50_HUMAN	12
		sp|P68104-2|EF1A1_HUMAN	12
		sp|Q9NXC2|GFOD1_HUMAN	12
		sp|P09493-10|TPM1_HUMAN	11
		sp|P51665|PSMD7_HUMAN	11
		sp|Q15717|ELAV1_HUMAN	11
		sp|Q5VTE0|EF1A3_HUMAN	11
		sp|Q15366-5|PCBP2_HUMAN	11
		sp|Q15366-4|PCBP2_HUMAN	11
		sp|Q15365|PCBP1_HUMAN	11
		sp|A6NNZ2|TBB8L_HUMAN	11
		sp|P45954|ACDSB_HUMAN	10
		sp|O14579|COPE_HUMAN	10
		sp|Q96HS1|PGAM5_HUMAN	10
		sp|P51553|IDH3G_HUMAN	10
		sp|P68133|ACTS_HUMAN	10
		sp|Q15366|PCBP2_HUMAN	10
	Band 8	sp|P62258|1433E_HUMAN	134
		sp|P63104|1433Z_HUMAN	92
		sp|P31946|1433B_HUMAN	80
		sp|P61981|1433G_HUMAN	77
		sp|P27348|1433T_HUMAN	70
		sp|Q04917|1433F_HUMAN	65
		sp|P05141|ADT2_HUMAN	47
		sp|P12236|ADT3_HUMAN	32
		sp|Q53GQ0|DHB12_HUMAN	31
		sp|Q9NYR9|KBRS2_HUMAN	29
		sp|P23396|RS3_HUMAN	28
		sp|P46782|RS5_HUMAN	28
		sp|Q9NYR9-2|KBRS2_HUMAN	27
		sp|P12235|ADT1_HUMAN	25
		sp|P35232|PHB_HUMAN	23
		sp|O60762|DPM1_HUMAN	18
		sp|P04792|HSPB1_HUMAN	18
		sp|P36542|ATPG_HUMAN	17
		sp|Q00325|MPCP_HUMAN	17
		sp|P36542-2|ATPG_HUMAN	16
		sp|Q02978|M2OM_HUMAN	15
		sp|Q9BQE3|TBA1C_HUMAN	15
		sp|P68363|TBA1B_HUMAN	15
		sp|O00264|PGRC1_HUMAN	15
		sp|Q71U36|TBA1A_HUMAN	14
		sp|Q6IAN0|DRS7B_HUMAN	14
		sp|P48047|ATPO_HUMAN	14
		sp|Q86V81|THOC4_HUMAN	14
		sp|Q6GYQ0-6|RGPA1_HUMAN	13
		sp|P20618|PSB1_HUMAN	13
		sp|Q6GYQ0|RGPA1_HUMAN	12
		sp|P50402|EMD_HUMAN	12
		sp|P18124|RL7_HUMAN	12
		sp|P28070|PSB4_HUMAN	12
		sp|Q9H0U4|RAB1B_HUMAN	12
		sp|O96011|PX11B_HUMAN	12
		sp|P62820|RAB1A_HUMAN	12
		sp|O43808|PM34_HUMAN	11
		sp|P07437|TBB5_HUMAN	11
		sp|P24539|AT5F1_HUMAN	11
		sp|P25789|PSA4_HUMAN	11
		sp|P62701|RS4X_HUMAN	11
		sp|Q9BSD7|NTPCR_HUMAN	11
		sp|O14818|PSA7_HUMAN	11
		sp|P25788|PSA3_HUMAN	11
		sp|Q86X10|RLGPB_HUMAN	10
		sp|P25786|PSA1_HUMAN	10
		sp|O95816|BAG2_HUMAN	10
		sp|P68371|TBB4B_HUMAN	10
