# Supplementary material for: The RalGAPα1–RalA signal module protects cardiac function through regulating calcium homeostasis
Source: Nat Commun. 2022 Jul 25;13:4278. doi: 10.1038/s41467-022-31992-z (PMC9314365; doi:10.1038/s41467-022-31992-z)
Supplement: Supplementary file 5 — source data [file 41467_2022_31992_MOESM5_ESM.xlsx]

## Sheet: figure1
Figure 1A
Figure 1B
Protein quantification(fold)
	Sham				TAC
RalGAPα1	1.00929	0.931557	1.04829	1.01086	1.1985	1.3627	1.54513	1.46745	1.32508
RalGAPα2	1.01209	0.873674	1.35811	0.756121	0.980516	0.853381	0.936953	1.04327	1.06038
RalGAPβ	0.990872	0.926786	1.10466	0.977683	1.30069	1.2131	1.36797	1.2299	1.60298
RalA	0.930877	0.917141	1.11843	1.03355	1.20734	1.03622	1.0963	1.04673	1.3916
RalB	0.841081	1.01469	1.10656	1.03766	1.19698	1.02057	1.03382	1.21342	0.912157
Figure 1C
mRNA levels(fold)
Sham					TAC
Ralgapα1	0.989195	1.0902	0.916445	1.00303	1.01706	1.18494	0.9688	0.460818	0.955437
Ralgapα2	1.01959	1.14735	0.863061	0.971208	0.81642	0.88123	0.869075	0.263219	0.925126
Ralgapβ	1.13936	1.2557	0.710523	0.893519	1.346	1.42289	0.991615	0.5271	0.998525
Rala	1.03168	0.982733	0.910459	1.07558	0.95581	1.20198	1.19366	1.09062	1.09822
Ralb	1.08546	1.12381	0.938164	0.851247	1.09302	1.52544	1.21302	0.557293	1.38411
Figure 1D
Figure 1E
Protein quantification(fold)
	control				NE
RalGAPα1	0.973602	0.924337	0.901729	1.20033	1.34211	1.07428	1.38192	1.61493
RalGAPβ	0.725641	0.85424	1.04167	1.37845	1.51025	1.6792	1.74116	2.15145
Figure 1F
mRNA levels(fold)
	control				NE
Ralgapα1	1.5222	1.45	0.6994	0.3444	0.501107	0.714073	0.699351	0.749643	0.776129
Ralgapβ	0.825	1.1199	1.1044	0.9612	0.2	0.819	0.511	1.2342	1.965
Figure 1G
Figure 1H
Protein quantification(fold)
	control				AngII
RalGAPα1	0.89196	0.797943	1.02645	1.28365	1.35837	1.64604	1.85215	1.95278
RalGAPβ	0.912172	1.36676	0.938671	0.782398	1.13142	1.77027	1.43584	1.83754
Figure 1I
mRNA levels(fold)
	control						AngII
Ralgapα1	0.8441	1.0838	0.8324	0.9238	1.2804	1.0615	1.13	1.122	1.203	1.1618	1.0468	1.22
Ralgapβ	1.5679	0.8106	0.9778	0.6013	1.2382	0.8392	1.777	1.291	0.783	1.3837	0.7884	1.443

## Sheet: figure2
Figure 2A
Figure 2B
EF%
RalGAPα1f/f	47.91	56.05	59.24	50.96	51.4	51.47	58.01	57.99	58.89	56.27	62	50.33	56.82	51.21	56.76	56.82	57.84
RalGAPα1-cKO	43.76	36.55	55.85	53.17	45.09	50.3	54.51	45.57	47.61	37.63	46.19	39.1	47.72	50.79	41.58
Figure 2C
FS%
RalGAPα1f/f	23.59	28.73	30.82	25.35	25.83	25.98	30.38	30.31	30.64	28.99	32.96	25.26	29.3	25.6	28.9	29.05	30.07
RalGAPα1-cKO	21.17	17.2	29	26.89	22.09	25.06	28.04	22.55	23.67	18.08	22.94	18.8	23.44	25.46	20.17
Figure 2D
survival curve
weeks	RalGAPα1f/f	RalGAPα1-cKO
5		1
5		1
6		1
11		1
13		0
13		0
13		0
13		0
13		0
13		0
10	1
13	0
13	0
13	0
13	0
13	0
13	0
13	0
13	0
13	0
13	0
13	0
13	0
13	0
Figure 2E
EF%
	RalGAPα1f/f														RalGAPα1-cKO
0W	53.74	55.47	47.3567	52.04	43.04	59.0717	46.7283	60.5333	58.885	57.5033	57.2517	56.4317	59.3167	67.6367	44.325	42.335	58.025	59.0517	56.0483	43.24	38.32	49.5967	53.485	49.165	49.1483
4W	48.8833	46.76	65.25	47.9583	54.0567	53.0683	48.7217	45.4383	49.2983	48.3167	37.5633	49.8333	43.2883		53.205	48.825	36.945	39.9883	32.7133	42.4333	46.08	43.94
12W	37.85	45.84	36.6017	53.3283	42.1233	41.8217	44.4517	46.4733	37.7267	39.3983	35.7517	34.345	47.28		33.0467	41.005	31.99	17.8117	20.1867	37.7633	18.2933
Figure 2F
FS%
	RalGAPα1f/f														RalGAPα1-cKO
0W	27.4483	28.5383	23.3933	26.4483	21.0017	30.8317	23.0817	32.0583	30.6367	29.5617	29.5467	28.6317	31.055	36.655	21.655	20.615	30.4017	30.6583	28.975	20.84	18.4117	24.6783	27.04	24.5267	24.445
4W	24.4967	23.2867	35.2317	24.055	27.7517	27.0217	24.3433	22.43	24.745	24.1367	17.8767	24.7917	21.005		27.1133	24.4067	17.6717	19.2233	15.2467	20.5067	22.6667	21.4483
12W	18.1817	22.655	17.3883	27.2733	20.4383	20.295	21.8883	22.9417	18.1483	18.9917	16.9233	16.2033	23.2883		15.7033	19.8133	14.905	8.07167	9.275	17.92	8.36
Figure 2H
postive area%
RalGAPα1f/f Sham	RalGAPα1-cKO Sham	RalGAPα1f/f TAC	RalGAPα1-cKO TAC
4.46314	16.0846	6.31564	17.3798
1.26518	10.195	11.3747	17.6418
2.1301	10.5234	15.8429	21.7868
	11.5467	15.3149	33.192
		9.94552
Figure 2I
mRNA levels(fold)
	RalGAPα1f/f Sham					RalGAPα1-cKO Sham			RalGAPα1f/f TAC						RalGAPα1-cKO TAC
Anp	0.645	1.02	1.309	0.88	1.16	0.51	1.116	0.352	3.206	1.494	1.75	1.163	1.1713	0.178	4	1.865	2.266
Bnp	1.12	1.56	0.819	0.49	1.02	0.81	0.803	1.428	6.627	2.632	2.35	1.342	1.5851	4.048	8.75	6.269	5.688
Col1a1	0.431	0.79	1.455	0.99	1.33	1.26	1.302	0.993	1.894	1.804	1.99	1.73	1.5165	1.249	7.65	2.253	3.079
Col3a1	1.311	1.54	0.852	0.22	1.08	2.09	2.333	3.234	1.961	3.257	2.64	2.223	2.2695	2.103	11.1	3.54	4.039

## Sheet: figure3
Figure 3A
Figure 3B
Figure 3C
Figure 3D
Figure 3E
FDHM(S)
HA	18.2377	14.3296	26.0538	16.935	23.4484	31.2646	14.3296	10.4215	20.843	22.1457	19.5404	31.2646	20.843	27.3565	18.2377	20.843	22.1457	19.5404	28.6592	13.0269	18.2377	20.843	13.0269	15.6323	16.935	9.11883	13.0269	27.3565	19.5404	11.7242	13.0269	24.7511	16.935	18.2377	15.6323	20.843	16.935	22.1457	26.0538	19.5404	31.2646	31.2646	10.4215	26.0538	26.0538	22.1457	24.7511	15.6323	36.4753
HA-RalGAPα1	9.11883	9.11883	23.4484	10.4215	26.0538	23.4484	14.3296	31.2646	22.1457	16.935	19.5404	15.6323	7.81614	10.4215	22.1457	15.6323	19.5404	27.3565	19.5404	13.0269	15.6323	10.4215	16.935	24.7511	16.935	9.11883	11.7242	15.6323	19.5404	14.3296	6.51345	5.21076	7.81614	15.6323	10.4215	9.11883	20.843	15.6323	11.7242	13.0269	15.6323	14.3296	15.6323	16.935	14.3296	14.3296	7.81614	7.81614	22.1457
HA-RalGAPα1N1949K	19.5404	15.6323	16.935	16.935	14.3296	9.11883	13.0269	24.7511	27.3565	24.7511	28.6592	20.843	28.6592	26.0538	19.5404	26.0538	31.2646	13.0269	22.1457	28.6592	39.0807	16.935	23.4484	14.3296	35.1726	39.0807	19.5404	20.843	32.5673	28.6592	18.2377	26.0538	40.3834	31.2646	14.3296	11.7242	18.2377	16.935	36.4753	14.3296	29.9619	22.1457	16.935	31.2646	24.7511	24.7511	44.2915	35.1726	31.2646
TAU(S)
HA	11.7242	16.935	20.843	22.1457	26.0538	24.7511	16.935	18.2377	16.935	32.5673	18.2377	36.4753	22.1457	32.5673	28.6592	20.843	24.7511	26.0538	37.778	23.4484	16.935	27.3565	16.935	19.5404	16.935	10.4215	14.3296	31.2646	23.4484	15.6323	22.1457	31.2646	14.3296	19.5404	20.843	24.7511	15.6323	28.6592	31.2646	16.935	37.778	31.2646	16.935	22.1457	26.0538	19.5404	22.1457	18.2377	37.778
HA-RalGAPα1	23.4484	10.4215	28.6592	23.4484	27.3565	23.4484	11.7242	33.8699	24.7511	19.5404	19.5404	18.2377	19.5404	24.7511	29.9619	15.6323	20.843	31.2646	22.1457	14.3296	20.843	15.6323	24.7511	32.5673	16.935	14.3296	13.0269	26.0538	24.7511	16.935	9.11883	5.21076	7.81614	27.3565	10.4215	16.935	23.4484	13.0269	13.0269	14.3296	16.935	14.3296	18.2377	19.5404	16.935	14.3296	10.4215	15.6323	27.3565
HA-RalGAPα1N1949K	28.6592	19.5404	24.7511	18.2377	15.6323	6.51345	19.5404	32.5673	40.3834	31.2646	36.4753	29.9619	35.1726	31.2646	28.6592	32.5673	44.2915	28.6592	22.1457	44.2915	54.713	19.5404	40.3834	13.0269	41.6861	42.9888	28.6592	26.0538	42.9888	40.3834	22.1457	23.4484	54.713	36.4753	15.6323	18.2377	18.2377	15.6323	53.4103	16.935	44.2915	20.843	14.3296	40.3834	28.6592	24.7511	57.3184	45.5941	33.8699
Amplitude(F/F0)
HA	0.98871	1.58679	1.69607	2.13445	1.35359	1.16681	1.79549	5.35974	0.970431	1.17596	2.19245	1.31705	2.06418	3.45048	4.87506	1.0575	5.99681	4.34633	4.90001	3.88138	3.46574	2.13212	3.28579	3.91094	3.03905	3.71473	5.79989	4.28819	4.9338	4.59453	4.98186	2.37012	2.48308	5.23494	4.93159	4.03673	4.2534	4.2299	1.47308	1.02205	0.992159	2.19174	2.62564	2.10207	1.3676	1.68146	1.13566	5.24107	1.90601
HA-RalGAPα1	1.96998	5.38485	3.33338	6.56491	4.15205	8.52043	7.22867	4.41116	1.83441	5.08711	2.97111	5.81757	3.71116	5.3673	5.24753	8.51134	3.61442	5.56934	3.31221	4.35313	6.78112	4.87802	4.04718	1.42636	2.6517	3.9426	3.46854	3.29332	2.56691	2.53513	2.93371	2.25648	3.11497	2.79402	2.72833	2.85675	1.60475	2.63427	2.84702	1.42373	2.43867	2.14762	3.14065	2.33789	2.40917	1.97359	3.30128	2.87588	3.24064
HA-RalGAPα1N1949K	1.49405	1.96336	2.58839	1.03492	0.92658	1.15327	1.16203	2.6109	2.41117	1.68308	2.04474	2.39106	1.48228	1.18978	0.753904	1.85903	1.28518	2.29329	1.17611	2.62086	2.85916	1.04858	1.63643	1.04907	1.40206	1.42709	1.16585	1.13348	4.72685	1.49106	2.05315	0.901807	2.62033	1.62914	1.84806	1.62536	2.06342	2.22825	2.68505	1.92289	2.55191	2.33641	1.18318	1.41767	2.07268	1.84522	1.63286	2.59884	1.95909
Figure 3F
FDHM(ms)
siNC	487.08	371.46	280.44	322.26	248.46	430.5	361.62	322.26	317.34	435.42	415.74	282.9	344.4	391.14	341.94	361.62	349.32	250.92	314.88	341.94	290.28	435.42	354.24	400.98	295.2	400.98	282.9	307.5	265.68	277.98	270.6	253.38	270.6	277.98	295.2	351.78	248.46	317.34	408.36	351.78	386.22	297.66	381.3	329.64	312.42	290.28	349.32	307.5	307.5
siRalGAPα1	388.68	383.76	413.28	317.34	405.9	354.24	337.02	282.9	290.28	403.44	319.8	337.02	317.34	332.1	295.2	302.58	366.54	383.76	383.76	317.34	255.84	378.84	356.7	420.66	334.56	432.96	391.14	275.52	467.4	442.8	528.9	467.4	452.64	425.58	425.58	369	369	418.2	430.5	334.56	432.96	359.16	371.46	334.56	371.46	371.46	277.98	277.98	376.38
TAU(ms)
siNC	376.38	329.64	322.26	282.9	258.3	386.22	339.48	307.5	305.04	408.36	376.38	270.6	339.48	354.24	322.26	329.64	403.44	354.24	356.7	346.86	312.42	437.88	361.62	381.3	255.84	396.06	317.34	280.44	305.04	265.68	243.54	305.04	275.52	248.46	364.08	317.34	282.9	349.32	371.46	359.16	359.16	425.58	369	364.08	403.44	302.58	322.26	312.42	329.64
siRalGAPα1	341.94	334.56	327.18	282.9	341.94	300.12	309.96	285.36	312.42	351.78	317.34	327.18	309.96	324.72	280.44	324.72	349.32	332.1	305.04	287.82	280.44	391.14	361.62	341.94	292.74	400.98	354.24	273.06	516.6	376.38	460.02	400.98	425.58	405.9	423.12	386.22	479.7	408.36	423.12	361.62	381.3	420.66	359.16	346.86	383.76	447.72	322.26	371.46	408.36
Amplitude(F/F0)
siNC	2.224	2.548	3.171	3.226	2.878	2.041	2.399	2.395	1.957	1.949	2.11	2.064	1.885	2.405	2.105	1.669	2.092	1.656	1.55	2.051	2.123	1.688	1.866	1.914	2.297	2.028	2.261	2.046	1.827	3.379	3.211	3.022	3.151	3.224	2.749	2.692	3.101	2.46	2.16	2.331	2.192	2.499	2.002	2.373	2.255	2.249	2.058	1.986	2.25
siRalGAPα1	2.272	2.302	2.344	2.653	2.38	2.216	2.185	2.403	2.238	2.197	2.154	2.105	2.024	1.697	1.757	1.763	2.076	1.939	1.85	2.163	1.853	1.951	2.049	2.098	2.46	1.862	2.009	2.313	1.528	1.984	1.983	1.799	1.71	1.844	1.765	1.551	1.99	1.565	1.544	1.694	1.855	2.136	1.854	1.993	2.788	2.134	2.238	2.984	2.748
Figure 3G
FDHM(ms)
RalGAPα1f/f	312.42	265.68	337.02	218.94	236.16	314.88	260.76	275.52	277.98	250.92	255.84	339.48	280.44	418.2	201.72	386.22	378.84	231.24	246	290.28	238.62	381.3	570.72	428.04	464.94	509.22	435.42	644.52	413.28	733.08	541.2	565.8	506.76	430.5	364.08	440.34	467.4	383.76	415.74	432.96	563.34	376.38	359.16	300.12	413.28	487.08	312.42	366.54	287.82
RalGAPα1-cKO	501.84	425.58	403.44	383.76	322.26	383.76	400.98	373.92	369	506.76	538.74	543.66	408.36	460.02	425.58	432.96	405.9	492	398.52	346.86	396.06	381.3	425.58	393.6	528.9	442.8	580.56	482.16	460.02	349.32	386.22	369	624.84	462.48	467.4	654.36	531.36	713.4	447.72	674.04	492	489.54	504.3	393.6	494.46	688.8	413.28	369	386.22
TAU(ms)
RalGAPα1f/f	425.58	354.24	464.94	297.66	312.42	435.42	339.48	391.14	383.76	332.1	349.32	435.42	371.46	523.98	248.46	553.5	538.74	290.28	322.26	337.02	309.96	489.54	698.64	600.24	639.6	701.1	615	769.98	585.48	826.56	634.68	742.92	691.26	578.1	511.68	612.54	622.38	528.9	570.72	506.76	733.08	479.7	464.94	415.74	590.4	661.74	388.68	457.56	413.28
RalGAPα1-cKO	637.14	592.86	578.1	494.46	472.32	551.04	568.26	541.2	548.58	706.02	681.42	656.82	578.1	619.92	595.32	533.82	526.44	678.96	563.34	509.22	560.88	560.88	514.14	543.66	710.94	605.16	789.66	713.4	622.38	492	455.1	423.12	804.42	615	514.14	747.84	656.82	782.28	585.48	811.8	637.14	619.92	654.36	583.02	681.42	824.1	533.82	499.38	504.3
Amplitude(F/F0)
RalGAPα1f/f	2.972	5.18	2.98	4.19	3.521	2.657	3.995	2.988	4.615	4.063	4.1	3.624	4.054	3.608	3.911	2.757	3.266	4.172	3.757	3.961	4.967	3.988	3.287	2.855	2.701	2.478	3.086	2.483	2.52	2.969	2.976	2.451	2.087	3.304	2.84	2.208	2.135	3.036	2.511	2.441	2.449	4.93	4.354	4.153	1.977	1.843	4.753	3.362	3.995
RalGAPα1-cKO	3.177	2.91	3.108	4.084	3.068	3.164	3.021	2.975	3.437	2.186	2.914	3.147	2.77	2.521	2.516	3.985	3.647	2.535	3.508	3.243	2.892	2.825	3.003	2.597	2.394	2.575	2.101	2.239	2.21	2.189	3.044	3.112	1.988	2.657	2.651	2.857	3.115	1.717	2.826	2.607	2.67	2.599	2.188	2.041	2.334	2.245	3.097	3.491	3.331
Figure 3I
mRNA levels(fold)
	RalGAPα1f/f									RalGAPα1-cKO
Rcan1.4	0.889843	1.41704	0.818695	1.00135	0.883685	0.664728	0.637601	1.70927	0.980701	1.66245	1.05855	1.51894	1.1995	1.24188	1.66245	1.1995
Figure 3J
SR Ca2+ uptake(pmol/sec/mg)
RalGAPα1f/f	139.384	151.973	100.068	153.137	211.045
RalGAPα1-cKO	74.9372	77.0166	65.7485	80.4497	121.013	117.654
Figure 3K
SERCA2a-ATPase(nmol/min/mg)
RalGAPα1f/f	31.7455	24.2323	23.1951	18.1238	31.7645	19.9076
RalGAPα1-cKO	23.2052	9.87088	11.6974	18.7087
[truncated: 26 more columns]

## Sheet: figure4
Figure 4A
Figure 4B
FDHM(ms)
siNC	354.24	393.6	300.12	317.34	297.66	314.88	337.02	300.12	305.04	376.38	339.48	413.28	492	400.98	268.14	282.9	152.52	361.62	371.46	241.08	206.64	346.86	314.88	447.72	327.18	228.78	354.24	287.82	435.42	344.4	334.56	287.82	312.42	464.94	381.3	437.88	381.3	477.24	435.42	408.36	423.12	425.58	538.74
siRalA	627.3	511.68	504.3	425.58	683.88	543.66	398.52	376.38	528.9	664.2	538.74	597.78	511.68	516.6	622.38	629.76	538.74	526.44	516.6	600.24	460.02	400.98	295.2	386.22	349.32	354.24	366.54	457.56	398.52	361.62	467.4	420.66	432.96	496.92	442.8	376.38	440.34	386.22	339.48	403.44	506.76	501.84	369	400.98	378.84
TAU(ms)
siNC	376.38	425.58	418.2	403.44	383.76	378.84	388.68	393.6	381.3	447.72	400.98	437.88	408.36	467.4	337.02	366.54	265.68	408.36	334.56	260.76	255.84	356.7	376.38	430.5	322.26	250.92	366.54	302.58	452.64	369	378.84	280.44	327.18	435.42	354.24	418.2	364.08	477.24	425.58	425.58	405.9	376.38	521.52
siRalA	592.86	504.3	555.96	487.08	501.84	580.56	472.32	479.7	445.26	725.7	615	669.12	496.92	573.18	619.92	637.14	514.14	580.56	450.18	489.54	364.08	408.36	287.82	405.9	381.3	366.54	410.82	450.18	364.08	341.94	445.26	371.46	450.18	442.8	418.2	359.16	396.06	361.62	307.5	388.68	405.9	457.56	329.64	373.92	349.32
Amplitude(F/F0)
siNC	2.886	2.223	1.781	1.985	1.978	2.486	1.928	1.77	1.835	1.707	2.047	2.224	2.446	2.593	2.205	3.276	3.325	3.157	2.689	3.055	3.314	2.395	2.078	1.744	2.483	3.125	3.704	3.449	2.134	3.041	3.249	3.204	3.168	2.492	2.782	2.413	2.862	2.409	2.411	2.409	2.895	1.882	2.79
siRalA	2.036	2.117	2.009	2.671	2.166	2.144	1.654	1.459	2.062	1.914	1.964	1.992	2.284	2.91	2.007	2.237	2.216	2.352	1.609	1.622	2.068	2.18	3.15	2.805	2.663	2.702	2.51	2.494	2.889	2.987	2.142	3.112	2.427	2.543	2.544	2.393	2.758	2.812	3.271	1.782	2.247	1.975	2.458	2.623	2.547
Figure 4C
Figure 4D
Figure 4F
293t transient
FDHM(S)
HA	26.0538	27.3565	24.7511	14.3296	13.0269	41.6861	13.0269	22.1457	33.8699	18.2377	20.843	16.935	18.2377	22.1457	15.6323	13.0269	10.4215	23.4484	20.843	13.0269	11.7242	19.5404	27.3565	11.7242	23.4484	14.3296	26.0538	9.11883	15.6323	22.1457	14.3296	14.3296	13.0269	10.4215	18.2377	16.935	26.0538	9.11883	22.1457	23.4484	11.7242	15.6323	18.2377	11.7242	18.2377	24.7511	33.8699	15.6323	23.4484
HA-RalA	37.778	31.2646	27.3565	26.0538	16.935	28.6592	24.7511	14.3296	9.11883	16.935	14.3296	14.3296	16.935	14.3296	15.6323	19.5404	18.2377	14.3296	20.843	9.11883	9.11883	18.2377	27.3565	27.3565	16.935	26.0538	14.3296	16.935	20.843	13.0269	15.6323	27.3565	26.0538	13.0269	13.0269	18.2377	14.3296	14.3296	11.7242	23.4484	16.935	22.1457	16.935	26.0538	19.5404	10.4215	33.8699	26.0538	10.4215
HA-RalAG23V	15.6323	13.0269	11.7242	24.7511	15.6323	36.4753	13.0269	19.5404	13.0269	19.5404	13.0269	16.935	13.0269	11.7242	16.935	20.843	20.843	11.7242	20.843	31.2646	24.7511	15.6323	26.0538	23.4484	28.6592	14.3296	10.4215	13.0269	27.3565	16.935	10.4215	29.9619	10.4215	24.7511	26.0538	28.6592	37.778	19.5404	29.9619	19.5404	16.935	20.843	15.6323	11.7242	24.7511	16.935	11.7242	13.0269	20.843
HA-RalAS28N	26.0538	10.4215	23.4484	13.0269	19.5404	35.1726	27.3565	13.0269	18.2377	14.3296	15.6323	19.5404	20.843	29.9619	19.5404	31.2646	23.4484	22.1457	14.3296	18.2377	14.3296	16.935	11.7242	22.1457	10.4215	16.935	11.7242	24.7511	22.1457	14.3296	13.0269	14.3296	16.935	14.3296	13.0269	15.6323	26.0538	11.7242	14.3296	16.935	19.5404	16.935	14.3296	19.5404	15.6323	20.843	31.2646	19.5404	13.0269
TAU(S)
HA	33.8699	37.778	28.6592	23.4484	22.1457	39.0807	13.0269	24.7511	39.0807	26.0538	22.1457	16.935	23.4484	35.1726	26.0538	14.3296	11.7242	26.0538	28.6592	15.6323	18.2377	22.1457	27.3565	14.3296	27.3565	33.8699	27.3565	10.4215	15.6323	27.3565	22.1457	16.935	15.6323	11.7242	15.6323	18.2377	26.0538	11.7242	26.0538	31.2646	16.935	20.843	16.935	26.0538	26.0538	22.1457	36.4753	28.6592	42.9888
HA-RalA	35.1726	32.5672	32.5672	28.6592	18.2377	37.778	35.1726	11.7242	18.2377	20.843	15.6323	18.2377	33.8699	11.7242	20.843	16.935	19.5404	18.2377	29.9619	11.7242	11.7242	20.843	31.2646	33.8699	23.4484	45.5941	13.0269	24.7511	13.0269	14.3296	18.2377	28.6592	24.7511	13.0269	13.0269	14.3296	15.6323	13.0269	15.6323	24.7511	22.1457	22.1457	18.2377	32.5672	26.0538	14.3296	40.3834	32.5672	10.4215
HA-RalAG23V	15.6323	14.3296	11.7242	36.4753	18.2377	39.0807	15.6323	22.1457	19.5404	22.1457	16.935	22.1457	20.843	18.2377	27.3565	36.4753	20.843	14.3296	26.0538	32.5672	29.9619	16.935	29.9619	32.5672	40.3834	13.0269	10.4215	20.843	26.0538	16.935	10.4215	27.3565	18.2377	24.7511	29.9619	28.6592	36.4753	24.7511	39.0807	22.1457	20.843	31.2646	16.935	14.3296	32.5672	18.2377	10.4215	14.3296	23.4484
HA-RalAS28N	9.11883	14.3296	26.0538	14.3296	28.6592	35.1726	28.6592	15.6323	22.1457	14.3296	18.2377	19.5404	29.9619	31.2646	19.5404	35.1726	31.2646	27.3565	15.6323	24.7511	20.843	33.8699	10.4215	36.4753	15.6323	16.935	11.7242	31.2646	27.3565	18.2377	15.6323	11.7242	16.935	14.3296	15.6323	14.3296	26.0538	10.4215	14.3296	16.935	16.935	16.935	14.3296	29.9619	11.7242	24.7511	29.9619	20.843	19.5404
Amplitude(F/F0)
HA	2.84555	2.11268	2.20404	2.13604	1.40317	2.45864	0.837175	1.15468	1.98585	1.51731	1.11913	1.38623	1.33318	1.49642	1.39477	1.5387	0.925982	0.864054	2.88769	1.03753	1.52172	1.43892	2.11007	3.10535	1.2118	1.75949	1.63233	0.74431	3.3863	2.66149	2.01303	1.21398	1.55366	0.750655	1.39874	1.39381	1.85582	1.22731	0.894817	0.722847	1.25093	1.43361	1.41338	1.60175	1.53283	1.2564	1.796	0.985922	2.97526
HA-RalA	2.13344	3.25042	2.57776	2.12362	1.05277	2.68028	2.15681	1.09302	4.61185	1.54942	1.51927	0.875453	2.73374	1.63265	1.87915	1.77812	1.93886	1.977	3.64605	1.76927	1.52345	2.63869	2.07073	1.28937	3.51359	1.46369	0.541123	1.93593	1.74393	1.26309	1.60837	0.731253	0.780223	0.994119	1.34992	1.41331	2.03708	1.45101	1.81552	2.03132	1.88429	1.02227	1.7386	0.785366	1.40693	1.17008	3.03566	2.84479	1.62457
HA-RalAG23V	1.39368	1.32946	0.76809	2.25724	4.1283	1.12079	1.1259	1.53104	3.89658	1.24148	2.42192	0.984238	2.12062	2.61044	1.66322	0.764823	2.01805	2.32892	0.787277	0.770353	1.6774	1.22451	0.90382	1.01964	1.2237	1.00649	1.04487	0.692033	1.23327	1.38165	0.998104	1.5287	2.66183	1.30054	2.08332	2.35963	1.7327	0.803734	1.84628	2.27836	1.65484	1.27139	1.09179	1.02901	0.762753	1.00228	1.02045	1.47461	1.34109
HA-RalAS28N	2.32609	2.24093	3.37832	3.55626	5.1094	2.54819	3.59018	3.29691	2.30871	2.49514	2.11116	1.83642	4.99895	3.05385	4.1771	3.96832	4.61422	3.06794	1.80189	2.72566	2.64601	1.91452	1.43081	1.88054	3.24703	3.79836	4.17249	1.94612	2.37344	1.47767	1.49378	1.20092	1.30888	1.94212	1.79801	1.42534	1.03702	2.6889	1.54081	3.22594	2.32571	1.23961	1.9887	2.4075	1.08571	5.16042	1.75791	2.67324	3.19978
Figure 4G
NRVC transient
FDHM(ms)
mCherry	492	460.02	445.26	452.64	555.96	563.34	536.28	565.8	509.22	546.12	602.7	464.94	553.5	553.5	496.92	499.38	474.78	551.04	496.92	548.58	514.14	511.68	430.5	489.54	457.56	450.18	565.8	536.28	548.58	474.78	425.58	413.28	464.94	418.2	423.12	509.22	450.18	509.22	442.8	455.1
mCherry-RalA	479.7	420.66	477.24	506.76	472.32	398.52	555.96	553.5	543.66	450.18	373.92	447.72	455.1	386.22	386.22	455.1	364.08	381.3	477.24	403.44	437.88	462.48	442.8	410.82	492	496.92	526.44	551.04	560.88	494.46	489.54	487.08	523.98	538.74	432.96	378.84	462.48	496.92
mCherry-RalAG23V	538.74	462.48	494.46	479.7	548.58	560.88	437.88	526.44	423.12	464.94	376.38	440.34	469.86	509.22	467.4	501.84	364.08	452.64	398.52	425.58	309.96	546.12	484.62	528.9	447.72	484.62	533.82	501.84	533.82	467.4	477.24	568.26	583.02	492	432.96	506.76	487.08	400.98	415.74	487.08	492	528.9	437.88	437.88	425.58	531.36	474.78	418.2	447.72
mCherry-RalAS28N	322.26	467.4	551.04	435.42	359.16	445.26	489.54	442.8	452.64	432.96	472.32	452.64	455.1	322.26	381.3	371.46	292.74	351.78	391.14	344.4	287.82	440.34	366.54	428.04	314.88	418.2	302.58	287.82	309.96	356.7	324.72	322.26	356.7	302.58	349.32	418.2	403.44	442.8	386.22	383.76	388.68	322.26	423.12	366.54	290.28	472.32	393.6	420.66	494.46
TAU(ms)
mCherry	388.68	460.02	378.84	344.4	455.1	415.74	437.88	430.5	391.14	428.04	472.32	383.76	388.68	452.64	398.52	501.84	479.7	420.66	376.38	418.2	388.68	418.2	400.98	376.38	339.48	388.68	462.48	462.48	521.52	467.4	432.96	418.2	469.86	405.9	383.76	464.94	452.64	413.28	337.02	337.02
mCherry-RalA	369	334.56	393.6	371.46	408.36	410.82	423.12	460.02	420.66	487.08	287.82	359.16	523.98	378.84	381.3	462.48	386.22	349.32	400.98	354.24	450.18	479.7	428.04	400.98	447.72	460.02	428.04	501.84	464.94	428.04	396.06	423.12	435.42	504.3	440.34	359.16	423.12	418.2
mCherry-RalAG23V	413.28	541.2	528.9	452.64	423.12	516.6	442.8	425.58	460.02	526.44	420.66	356.7	514.14	351.78	482.16	396.06	462.48	447.72	346.86	305.04	280.44	386.22	364.08	386.22	305.04	393.6	381.3	440.34	432.96	423.12	400.98	514.14	482.16	484.62	403.44	474.78	464.94	354.24	400.98	504.3	501.84	560.88	460.02	450.18	457.56	477.24	440.34	452.64	457.56
mCherry-RalAS28N	280.44	349.32	410.82	455.1	356.7	314.88	334.56	349.32	351.78	300.12	430.5	514.14	504.3	361.62	410.82	445.26	309.96	371.46	383.76	339.48	297.66	442.8	452.64	457.56	341.94	435.42	334.56	314.88	344.4	410.82	329.64	309.96	361.62	317.34	295.2	337.02	381.3	452.64	400.98	388.68	440.34	349.32	361.62	263.22	258.3	430.5	332.1	415.74	405.9
Amplitude(F/F0)
mCherry	1.278	1.29	1.236	2.03	1.267	1.662	1.611	1.629	1.331	1.488	1.565	1.324	1.377	1.88	1.896	1.777	1.827	1.623	1.9	1.724	1.68	2.195	1.447	2.251	2.007	1.999	1.789	1.84	1.565	1.728	2.218	1.946	1.461	1.768	2.087	1.975	1.772	2.266	2.464	3.053
mCherry-RalA	2.329	2.28	2.203	1.812	1.885	3.211	1.824	1.829	2.01	2.61	2.81	3.218	2.289	1.726	1.678	1.712	2.064	1.846	1.906	2.542	1.773	1.587	1.569	1.594	1.637	2.149	1.864	1.621	1.804	1.897	1.842	1.736	1.703	1.976	2.142	2.498	2.013	2.761
mCherry-RalAG23V	1.388	2.194	2.226	1.62	2.424	2.105	2.06	2.069	3.864	2.372	3.541	1.859	2.287	2.152	2.831	1.834	2.159	2.452	2.734	1.723	3.31	1.989	1.747	2.295	2.262	2.321	2.135	1.687	1.524	1.717	1.956	1.33	1.611	2.172	1.906	1.74	1.982	1.845	2.628	1.698	1.295	1.545	1.633	2.181	1.461	1.286	1.301	1.817	1.859
mCherry-RalAS28N	2.004	1.591	1.488	2.634	2.735	2.01	2.441	2.051	2.122	2.653	2.431	1.536	1.573	2.107	1.666	1.546	1.488	2.091	1.896	1.95	2.226	1.192	1.63	1.405	1.861	1.523	1.78	2.486	2.352	1.9	2.438	2.281	2.004	2.279	3.182	2.521	2.626	2.046	2.314	2.268	1.848	1.683	1.98	3.215	3.042	1.628	2.735	2.059	2.166
[truncated: 128 more columns]

## Sheet: figure5
Figure 5A
Figure 5B
Figure 5C
Figure 5D
Figure 5E
Figure 5F
Figure 5G
SR Ca2+ uptake(pmol/sec/mg)
GFP	98.9292	75.3518	100.403	99.6371	130.743	107.064	107.699
GFP-RalGAPα1	122.768	169.219	247.108	198.735	110.103	107.686
Figure 5H
SERCA2a-ATPase(nmol/min/mg)
GFP	10.4859	11.4318	10.3607
GFP-RalGAPα1	12.1718	15.4551	15.576	14.7632
Figure 5I
SR Ca2+ uptake(pmol/sec/mg)
HA	129.211	83.3012	36.7875	58.8113	61.24	78.8725	80.5004	97.103	67.6888
HA-RalA	88.9698	72.9489	98.0775	112.732	101.96	90.6949	129.27	85.064	142.996
HA-RalAG23V	185.739	87.648	72.4031	98.8523	120.009	110.3	156.296	107.254	118.044
HA-RalAS28N	205.527	96.5618	117.738	122.823	238.49	187.425	176.576	169.953
Figure 5J
SERCA2a-ATPase(nmol/min/mg)
HA	10.3761	7.79721	8.20086	8.31562	7.48239	9.27826	10.3444	7.22107
HA-RalA	7.11393	11.6646	10.7507	25.2586	7.79308	8.48071	12.4116	13.7308	36.372
HA-RalAG23V	9.83316	11.6599	8.5918	16.2712	8.33363	12.2596	21.2188	8.0697	19.7798
HA-RalAS28N	12.2064	8.36274	10.3978	16.6797	7.3497	7.06378	15.758	19.6474
Figure 5K
Figure 5L
SR Ca2+ uptake(pmol/sec/mg)
GST	133.77	94.8114	109.785	112.143	90.7941	95.234	100.81
GST-RalAS28N	112.278	133.458	150.98	124.723	130.796	115.529	106.821

## Sheet: figure6
Figure 6A
FDHM(ms)
siNC	346.86	295.2	396.06	344.4	388.68	445.26	275.52	423.12	344.4	376.38	361.62	413.28	501.84
siRalGAPα1	400.98	428.04	393.6	319.8	452.64	369	383.76	400.98	332.1	354.24	381.3	396.06	400.98	447.72	509.22	423.12	516.6	511.68	464.94	371.46	457.56	440.34	423.12	474.78	423.12	400.98	425.58	445.26	440.34	450.18	467.4	376.38	346.86	371.46	354.24	516.6	462.48	383.76	383.76	447.72	489.54	504.3	413.28	455.1
siRalGAPα1+RalAS28N	344.4	344.4	309.96	253.38	332.1	280.44	396.06	415.74	457.56	403.44
TAU(ms)
siNC	447.72	351.78	447.72	393.6	452.64	452.64	292.74	467.4	435.42	400.98	425.58	462.48	420.66
siRalGAPα1	430.5	447.72	460.02	393.6	496.92	405.9	423.12	460.02	435.42	482.16	460.02	428.04	371.46	440.34	521.52	460.02	484.62	519.06	501.84	383.76	460.02	420.66	450.18	437.88	437.88	442.8	410.82	452.64	482.16	509.22	467.4	410.82	428.04	391.14	371.46	496.92	521.52	496.92	479.7	440.34	514.14	467.4	440.34	489.54
siRalGAPα1+RalAS28N	300.12	356.7	322.26	309.96	373.92	282.9	403.44	462.48	450.18	398.52
Amplitude(F/F0)
siNC	2.447	2.604	2.137	2.293	2.25	1.761	2.727	2.057	2.169	2.47	2.4	2.173	1.465
siRalGAPα1	1.945	1.312	1.385	1.87	1.7	2.108	2.003	1.817	2.176	1.893	1.42	1.93	2.474	2.512	1.886	1.67	1.423	1.791	1.905	2.242	2.065	2.026	2.345	2.177	2.166	2.132	2.114	2.593	1.74	1.642	2.006	1.662	2.058	2.304	2.417	1.714	1.554	1.587	1.595	1.456	1.684	2.104	2.291	1.617
siRalGAPα1+RalAS28N	2.493	2.509	2.393	2.05	2.152	2.66	1.906	1.655	2.411	2.158
Figure 6C
Figure 6D
Figure 6E
Protein quantification(fold)
Sham	TAC AAV-Control	TAC AAV-RalAS28N
0.872473	0.767296	0.956687
1.01085	0.683398	0.835112
1.11668	0.714079	0.940357
		1.04101
Figure 6F
FDHM(ms)
Sham	479.7	369	282.9	250.92	295.2	211.56	447.72	388.68	425.58	361.62	425.58	460.02	430.5	435.42	339.48	410.82	354.24	324.72	430.5	432.96	376.38	428.04	396.06	489.54	400.98	410.82	410.82	366.54
TAC AAV-Control	437.88	477.24	477.24	595.32	413.28	442.8	563.34	452.64	464.94	533.82	693.72	521.52	373.92	428.04	423.12	437.88	492	496.92	302.58	423.12	346.86	329.64	332.1	275.52	484.62	442.8	494.46	408.36	637.14	555.96	337.02	533.82	531.36	479.7	496.92	425.58	538.74	629.76	487.08	344.4	391.14	462.48	560.88	432.96	462.48	420.66	403.44	369	521.52
TAC AAV-RalAS28N	398.52	464.94	359.16	487.08	309.96	373.92	425.58	447.72	462.48	369	341.94	334.56	538.74	442.8	324.72	334.56	464.94	452.64	273.06	460.02	565.8	523.98	405.9	378.84	464.94	536.28	403.44	482.16	371.46	474.78	504.3	428.04	450.18	359.16	408.36	445.26	381.3	445.26	351.78	383.76	430.5	519.06	484.62	415.74	376.38	277.98	496.92	300.12	324.72
TAU(ms)
Sham	509.22	344.4	386.22	300.12	408.36	302.58	607.62	538.74	553.5	474.78	585.48	637.14	587.94	573.18	440.34	506.76	489.54	435.42	612.54	622.38	482.16	595.32	496.92	553.5	489.54	570.72	570.72	536.28
TAC AAV-Control	494.46	541.2	639.6	814.26	595.32	612.54	617.46	551.04	578.1	740.46	944.64	777.36	555.96	597.78	565.8	560.88	634.68	627.3	344.4	555.96	457.56	398.52	405.9	341.94	674.04	553.5	644.52	568.26	728.16	710.94	366.54	674.04	674.04	666.66	543.66	504.3	637.14	738	568.26	472.32	533.82	642.06	661.74	612.54	656.82	565.8	528.9	509.22	706.02
TAC AAV-RalAS28N	526.44	541.2	460.02	686.34	423.12	479.7	590.4	536.28	526.44	455.1	369	418.2	617.46	617.46	398.52	388.68	464.94	585.48	250.92	553.5	691.26	738	474.78	528.9	536.28	649.44	548.58	669.12	474.78	536.28	575.64	595.32	538.74	420.66	504.3	541.2	499.38	624.84	484.62	516.6	600.24	649.44	649.44	541.2	482.16	302.58	708.48	415.74	432.96
Amplitude(F/F0)
Sham	3.67	2.894	3.57	6.784	4.684	5.061	3.557	3.232	4.081	3.733	3.907	2.597	3.645	3.088	4.614	4.328	3.81	4.217	3.074	2.57	3.499	2.621	3.376	5.238	5.074	3.159	3.008	3.602
TAC AAV-Control	4.463	3.692	3.011	2.409	2.773	2.952	4.194	4.787	3.42	2.942	1.874	2.154	3.896	3.727	3.912	4.004	4.098	3.714	6.75	3.007	4.09	5.044	4.891	5.123	2.72	3.589	2.497	3.581	3.037	2.68	6.14	3.97	2.687	2.445	5.06	3.821	3.269	2.834	3.732	6.414	4.099	2.415	2.014	2.515	2.503	2.535	4.536	3.172	2.498
TAC AAV-RalAS28N	4.49	4.24	4.395	2.204	4.029	3.878	3.318	3.435	3.564	4.36	5.211	5.306	3.174	2.452	5.553	6.012	4.159	3.912	5.15	3.556	3.054	2.071	4.463	2.933	3.533	3.298	3.399	3.037	2.881	4.418	3.741	3.167	3.631	3.667	4.341	2.531	2.814	2.617	3.46	2.873	2.286	2.479	2.516	3.683	6.344	2.8	2.145	4.062	3.314
Figure 6G
EF%
	Sham						TAC AAV-Control						TAC AAV-RalAS28N
0 W	53.1433	56.76	48.515	59.1983	62.295	57.2233	60.5033	51.0917	52.765	51.2833	60.465	66.9117	50.0933	53.58	46.3633	49.7317	62.4617	48.924
6 W	61.06	58.8383	58.715	63.0867	56.14	65.5667	38.38	40.06	32.3417	48.4767	49.3783	47.605	47.705	51.5783	60.6183	43.0967	69.6833	56.3533
FS%
	Sham						TAC AAV-Control						TAC AAV-RalAS28N
0 W	27.22	29.2833	23.655	30.5683	32.875	29.3667	31.9	25.6833	26.6833	25.78	31.7533	36.3317	25.26	27.2617	23.0017	24.895	33.045	24.448
6 W	32.0567	30.4967	30.4083	33.4067	28.5517	35.2183	18.5483	19.4067	15.0767	24.0333	24.6683	23.5867	23.6783	25.8483	31.9367	21.305	38.5217	29.0583
[truncated: 5 more columns]

## Sheet: Supplemental figure1
Supplemental figure 1A
Supplemental figure1B
Protein quantification(fold)
CHX(Hours)	Control				NE
0	1.01926	0.972769	1	1	1.0355	1	1	0.964497
0.5	0.899086	0.799984	0.82976		1.52801	0.881245	0.868597	0.999447
1	1.02699	0.927955	0.590153	0.940315	1.32473	0.968641	0.774204	0.989577
2	0.838369	0.797011	0.54346	0.830638	1.06167	1.05457	0.994501
4	0.703556	0.487965	0.48164	0.816892	1.13933	0.834127	1.26334	0.854802
8	0.647174	0.569572	0.281738	0.536383	1.34416	0.589492	1.12308	0.846337
Supplemental figure1C

## Sheet: Supplemental figure2
Supplemental figure 2A
mRNA levels(fold)
	RalGAPɑ1f/f											RalGAPɑ1-cKO
Rgl1	1.289	1.3254	0.2797	1.289	1.5876	1.3071	0.8921	0.7447	0.6131	0.8859	0.7873	1.1141	1.0988	1.186	1.1696	1.3254	1.0613	1.0039	0.7345	0.9046
Rgl2	1.2315	1.2315	0.4658	1.173	1.4447	1.1812	0.9328	0.6279	0.8289	1.057	0.8232	0.9199	1.1174	1.0139	1.0792	1.4149	1.0139	1.1569	0.8763	1.0868
Rgl3	0.9031	1.2006	0.6426	1.0521	0.9613	0.9748	1.1677	1.0669	0.8845	0.935	1.2089	1.0305	1.3699	0.7231	1.0969	1.2344	0.9221	1.4183	0.968	1.6183
Rglgds	1.5425	1.0169	0.7236	0.5331	1.2266	0.8728	0.9163	1.1207	1.2787	0.7286	1.0383	0.7186	0.9355	1.2437	1.3518	1.7	0.9099	0.8199	1.3424	1.2351
Rglgps1	0.9647	1.2387	0.2525	1.2914	1.4735	1.1008	0.9714	0.7671	0.8338	1.2216	0.8814	1.0781	1.256	1.0781	1.3186	1.4036	0.8338	1.5577	1.1239	1.1239
Rglgps2	1.1725	1.2139	0.1271	1.434	1.1325	1.2394	0.8285	0.7466	1.1168	1.1806	0.8114	1.0204	1.4744	0.7414	1.0347	1.1168	0.7947	1.2568	1.444	1.1971
Supplemental figure 2B
Supplemental figure 2C
mRNA levels(fold)
	RalGAPα1f/f					RalGAPα1-cKO
Serca2a	1.23803	0.788308	0.816161	1.06263	1.09256	1.085	1.17929	1.03352	1.01926
Ncx	0.696012	0.899925	1.17169	0.944752	1.29132	1.09308	0.998723	1.49406
Ryr2	0.832293	0.809492	1.2713	0.843933	1.24509	1.28016	0.798327	1.28016
Ltcc	1.29666	0.608259	0.955265	0.544294	1.59699	0.689247	0.595718	1.38028	3.0253
Supplemental figure 2D

## Sheet: Supplemental figure3
Supplemental figure3A
OGTT
time after glucose gavage(min)	RalGAPα1f/f							RalGAPα1-cKO
0	5.4	5.4	5.1	5.2	5.2	5	4.8	4.8	4.6	5.3	4.2	4.6	4.5	5.2	4.3
15	16.4	16.8	19.4	18.8	19.6	20	17.4	16.7	15.9	20.8	17.6	19.5	17.6	21.9	13.5
30	18.8	19.6	23.2	20.5	23.1	15.2	18.9	17.8	13.3	20.8	20.1	20.1	17.3	18.9	17
45	16	16.5	21.4	17.8	19.5	12.4	17.9	14.4	10.2	17	17.1	17.2	13.2	14.4	17.3
60	14.1	13.7	18.6	13.5	15.5	11.2	14.3	12.2	9.5	14.2	13.5	14.3	11	11.8	14.8
120	7.2	7.5	8.4	7	8.1	6.4	7.2	6.4	6	7	7.5	7.4	7	7.8	7.7
Supplemental figure 3B
ATP (μmol/μg protein)
RalGAPα1f/f	RalGAPα1-cKO
0.576317	0.729083
0.404733	0.384173
0.468707	0.685303
0.47458	0.699244
0.627063
Supplemental figure 3C
	RalGAPα1f/f					RalGAPα1-cKO
Baseline	2.682	-1.4037	-2.3644	-2.7629	0.7607	6.3123	1.5893	-2.8402	-6.7004	2.7844
Pyruvate	70.5237	68.4376	63.6878	81.9201	52.6758	60.6679	64.2755	45.2066	64.103	89.7649
ADP	175.37	196.047	456.029	222.26	127.094	356.986	229.468	179.954	173.786	413.771
Oligomysin	68.6056	62.9684	59.9188	79.704	33.7073	69.1353	71.8139	55.8361	54.0129	59.3912
Supplemental figure 3D
	RalGAPα1f/f					RalGAPα1-cKO
Baseline	-4.7008	0.4911	-3.443	-4.1079	-5.2141	-4.8254	-1.0362	2.7178	-6.5574	-5.5425
Succinate	195.768	165.718	70.3989	213.019	192.821	180.828	150.298	114.017	185.245	183.91
ADP	499.647	352.79	167.597	413.558	288.757	490.607	347.231	206.206	435.86	443.077
Rotenone	164.487	100.496	52.5084	147.644	132.678	156.903	106.909	87.3899	136.62	135.212
Supplemental figure 3E
	RalGAPα1f/f					RalGAPα1-cKO
Baseline	-11.1328	-3.2164	7.4535	-4.7517	-10.7121	-8.6266	-10.6883	-5.478	-0.0563	12.4329
PC	46.2179	51.5933	31.3977	32.5129	34.0525	39.4381	39.8079	45.3364	43.3877	41.3304
ADP	216.316	241.397	45.9386	68.9696	73.6471	202.179	166.491	181.606	96.2508	148.361
oligomysin	73.9848	73.6818	42.072	28.4392	32.426	69.7084	45.095	76.6117	45.2396	41.9964

## Sheet: Supplemental figure4
Supplemental figure 4B
TT Power (fold)
RalGAPα1f/f	53	53	55	61	59	54	59	52	54	65	58	56	61	57	67	58	47	48	51	50	52	48	64	55	53	53	51	51	59	53	53	51	53	48	48
RalGAPα1-cKO	56	55	51	61	59	65	61	52	62	57	65	65	49	49	50	72	48	52	46	57	49	63	64	52	65
Supplemental figure 4C
CaSpF(Sparks/100μm/s)
RalGAPα1f/f	1.60452	1.45148	1.76559	1.21219	1.09001	2.79914	1.83171	1.11065	1.30122	3.95641	0.458121	2.80364	3.52783	1.09332	0.919147	0.690954	1.62875	1.08176	1.30475	1.90575	0.967215	0.998882	3.0145	1.1775	1.28231	1.73595	1.23078	2.26072	1.35283	1.56341	0.358931	2.02888	1.40057	0.82124	0.470829	1.72252	1.1062	2.44321	2.82255	4.80373	1.91345	0.469244
RalGAPα1-cKO	0.659118	0.475617	1.62687	1.74303	2.21892	1.17386	2.46291	2.9512	2.266	1.03351	4.86467	3.40764	1.72474	3.46281	1.57888	2.76805	1.40108	2.19173	1.64161	2.17936	2.43287	2.0025	1.32182	3.59221	1.151	1.20345	2.63512	2.80533	1.27053	8.27146	1.90729	2.74185	1.62584	3.32403	1.80627	1.37255	0.635261	2.09775	1.35784	4.56436	2.90278	2.06651	1.01334	1.14357	0.49148	1.9707	0.958966	0.82352

[truncated: 7 more sheets: Supplemental figure5, Supplemental figure6, Supplemental figure7, Supplemental figure8, Supplemental figure9, Supplemental figuer10, Supplemental figure11]
